# Supplementary material for: The sex effect on balance control while standing on vestibular-demanding tasks with/without vestibular simulations: implication for sensorimotor training for future space missions
Source: Front Physiol. 2024 Jan 8;14:1298672. doi: 10.3389/fphys.2023.1298672 (PMC10804452; doi:10.3389/fphys.2023.1298672)
Supplement: Supplementary file 1 [file Table1.XLSX]

## Sheet: Subs
		Age (years)	Height (cm)	Weight (kg)		Female				Male
	Female 01	59	165	74		Age (years)	Height (cm)	Weight (kg)		Age (years)	Height (cm)	Weight (kg)
	Male 01	57	178	80		59	165	74		57	178	80
	Female 02	54	170	55		54	170	55		53	173	76
	Male 02	53	173	76		65	163	54		64	180	90
	Female 03	65	163	54		56	162	58		56	170	77
	Male 03	64	180	90		60	170	57		61	176	80
	Female 04	56	162	58		32	155	63		30	177	70
	Male 04	56	170	77		29	159	51		28	177	86
	Female 05	60	170	57		22	163	50		21	173	74
	Male 05	61	176	80		19	163	80		20	180	82
	Female 06	32	155	63		20	170	64		20	170	75
	Male 06	30	177	70		24	164	55		24	173	65
	Female 07	29	159	51		21	173	67		21	170	53
	Male 07	28	177	86		22	173	75		22	160	58
	Female 08	22	163	50		20	167	53		21	180	79
	Male 08	21	173	74		23	167	58		24	185	86
	Female 09	19	163	80
	Male 09	20	180	82
	Female 10	20	170	64
	Male 10	20	170	75
	Female 11	24	164	55
	Male 11	24	173	65
	Female 12	21	173	67
	Male 12	21	170	53
	Female 13	22	173	75
	Male 13	22	160	58
	Female 14	20	167	53
	Male 14	21	180	79
	Female 15	23	167	58
	Male 15	24	185	86
	Average	34.9333	170.2	68.1667
	Standard Deviation	17.3621	7.19866	12.1317

## Sheet: TravelingDistanceAP
Traveling Distance AP
Female
SOT1-N	SOT1-Uni	SOT1-Bi		SOT5-N	SOT5-Uni	SOT5-Bi
1.53138	1.55324	1.68741		3.23526	4.8264	5.39967
1.40793	1.45508	1.55344		2.81322	3.37294	4.44196
1.26658	1.26111	1.26335		2.83761	3.87081	5.14116
1.17087	1.32448	1.35529		2.55364	2.74778	3.18967
1.49176	1.49546	1.5743		3.34267	3.43	4.63299
1.64718	1.69915	1.81278		2.50239	2.56522	2.70707
1.06667	1.28822	1.34569		2.74769	3.40482	4.211
1.6624	1.82257	2.26269		3.12538	3.23393	3.47142
1.3313	1.45554	1.4928		2.46332	3.05788	3.07096
1.27956	1.32537	1.33011		2.43097	3.69093	4.83349
1.06544	1.0966	1.11297		1.32168	2.14896	2.36099
1.91796	1.97342	2.2143		2.53298	3.28064	5.01079
1.22279	1.25531	1.37253		1.85812	1.9336	2.88624
1.46183	1.57068	1.61359		2.91631	3.09951	3.30705
1.43061	1.44547	1.51964		2.28822	2.36934	2.55063
Male
SOT1-N	SOT1-Uni	SOT1-Bi		SOT5-N	SOT5-Uni	SOT5-Bi
1.3771	1.46885	1.71282		4.66056	5.07762	6.06655
1.35437	1.35506	1.42404		4.20255	4.20373	5.24654
1.07165	1.57776	1.40792		3.70237	6.8042	8.82942
1.08961	1.11788	1.20254		3.2493	6.59051	8.07153
1.13184	1.26498	1.3643		5.30364	6.35022	7.46553
1.33144	1.61685	1.63594		3.50634	4.16274	5.05179
1.04033	1.17078	1.21089		1.98738	2.41739	3.97025
1.18849	1.23594	1.26087		1.95677	2.98601	3.26271
1.18103	1.28424	1.3845		2.16545	2.48674	4.15664
1.1273	1.28072	1.31939		1.82015	3.12949	4.37671
1.2929	1.31876	1.54797		1.78927	1.93711	2.53298
1.13368	1.21123	1.60126		3.22165	3.44203	3.52535

## Sheet: TravelingDistanceML
Traveling Distance ML
Female
SOT1-N	SOT1-Uni	SOT1-Bi		SOT5-N	SOT5-Uni	SOT5-Bi
1.18272	1.18649	1.18614		1.42854	1.59875	1.47216
1.06323	1.10489	1.16946		1.16091	1.44133	1.27876
0.89809	0.92913	0.96616		1.10566	1.54506	1.06832
0.80385	0.81103	0.81814		0.90087	0.95652	0.93028
1.05726	1.07054	1.0788		1.27515	1.35685	1.33737
1.12129	1.12914	1.15007		1.2512	1.37366	1.28005
0.73153	0.75761	0.78774		1.15807	1.19522	1.18834
1.2253	1.40476	1.46179		1.66089	1.787	2.19837
0.9241	0.98451	1.00199		1.11123	1.23612	1.25231
1.01484	1.01822	1.05294		1.21682	1.46012	1.71042
0.80484	0.80986	0.82462		0.83986	0.91486	0.98335
1.20975	1.23888	1.26781		0.99955	1.79612	1.56018
0.87114	0.87329	0.87546		0.98779	1.15541	1.02669
1.06233	1.07769	1.08325		1.47403	1.53348	1.61116
1.10007	1.10699	1.12172		1.22302	1.27404	1.28637
Male
SOT1-N	SOT1-Uni	SOT1-Bi		SOT5-N	SOT5-Uni	SOT5-Bi
0.84648	0.88409	0.98556		1.73647	1.7917	1.77852
0.97432	1.00359	1.04614		1.16192	1.22147	1.17264
0.91084	1.20975	1.20168		1.49659	1.68075	1.56299
0.73359	0.75737	0.89566		1.39356	1.59488	1.50338
0.82809	1.3798	1.47109		1.55499	1.16547	1.51542
0.9123	0.988	0.94742		1.23511	1.23183	1.36567
0.69785	0.74286	0.73243		0.83157	1.10818	1.85046
0.82321	0.84701	0.82816		0.8857	1.28411	1.08261
0.58081	0.6043	0.58482		0.79231	1.24639	0.8368
0.839	0.86705	0.91152		1.04643	1.41211	1.24205
0.89608	0.93361	0.9041		0.94398	1.5397	0.99955
0.79806	0.93216	1.09343		0.87469	1.24667	0.99708
0.76878	0.79312	0.84032		1.10417	1.1466	1.12607
1.0153	1.02495	1.19943		1.09999	1.39601	1.32045
0.81673	0.82397	0.84627		0.86597	1.49826	1.35656

## Sheet: PerformanceIndexAP
PerformanceIndexAP
Female
SOT1-N	SOT1-Uni	SOT1-Bi		SOT5-N	SOT5-Uni	SOT5-Bi
13.0059	14.8376	22.1344		81.4518	84.3874	84.8891
16.2758	21.9907	22.3714		92.9991	93.5603	96.0704
14.2897	15.6616	22.5943		92.1125	94.8493	96.7652
16.4054	27.6474	28.5735		80.0649	84.0046	90.3095
15.9265	20.6998	22.3089		95.4409	97.2312	98.1053
13.9283	27.4273	30.9686		53.9952	62.3894	63.2296
12.613	22.5173	23.5904		26.2048	31.2578	44.1945
19.2777	27.5483	32.1285		46.8038	57.0783	74.1423
14.1519	23.3521	30.4795		58.7014	64.7499	72.8535
13.7207	15.037	16.9038		36.9869	42.598	48.7121
14.6501	15.2528	16.0883		27.7962	34.8447	49.4852
11.1675	11.3649	13.5784		43.2408	50.3002	69.9567
7.53832	11.6372	15.6749		54.631	57.2807	85.6676
8.49934	13.0254	13.0091		49.4857	60.1966	76.9832
10.0321	20.4232	23.1239		46.3115	50.1154	55.7066
Male
SOT1-N	SOT1-Uni	SOT1-Bi		SOT5-N	SOT5-Uni	SOT5-Bi
15.8146	20.2221	25.7057		53.6753	74.9426	78.8132
19.2249	21.1015	21.7921		49.0242	63.4459	70.5746
19.6382	25.9282	26.481		51.4892	59.5392	81.1796
17.1652	19.8047	21.7786		38.0931	47.8526	77.5056
14.4706	24.3902	31.7455		55.9488	66.7082	69.4523
12.5078	16.4105	25.8712		33.4549	44.8755	57.2537
9.48436	10.3299	14.4638		34.2558	48.4534	62.7687
6.14215	7.46414	11.9487		32.3936	34.849	46.242
7.78845	16.3914	19.1953		30.3429	35.6532	47.7029
15.4971	16.9977	18.002		41.3107	56.2318	61.1569
14.6921	16.5926	30.6213		32.8711	45.2191	66.9567
18.4431	26.6854	30.0458		40.2041	45.4148	45.6078
7.9846	9.61646	11.7985		39.8462	46.3894	47.4605
16.369	18.0086	16.8877		31.4217	36.7959	46.4409
5.03426	13.964	5.78642		42.0492	47.0569	67.7296

## Sheet: PerformanceIndexML
PerformanceIndexML
Female
SOT1-N	SOT1-Uni	SOT1-Bi		SOT5-N	SOT5-Uni	SOT5-Bi
13.4	29.8417	17.3371		26.0134	32.9254	36.6079
11.87	33.7002	18.7105		27.5956	41.2524	47.3095
17.6717	28.4516	17.7915		29.0569	38.1513	40.19
17.415	45.6582	35.4271		35.7981	46.0303	51.3226
15.6002	29.6767	27.5674		48.3227	64.7137	66.5717
13.4396	19.5695	14.981		28.0794	44.2914	84.7203
8.87328	11.8993	10.4396		19.5179	21.9326	29.2185
13.7297	19.9434	15.6214		18.9475	20.4568	20.9018
8.47946	12.8078	8.68614		28.6683	29.375	44.4249
14.7396	20.6192	19.2373		34.172	35.7478	42.9773
11.5076	14.7093	12.8031		24.345	24.8313	36.7299
13.3082	37.7502	34.5161		37.8808	45.9817	48.2221
18.6331	31.7345	24.2842		38.6209	51.9746	61.8486
14.0236	28.3587	25.558		34.7108	56.7667	61.5352
10.9769	27.0571	13.0057		32.7784	34.8102	50.1508
Male
SOT1-N	SOT1-Uni	SOT1-Bi		SOT5-N	SOT5-Uni	SOT5-Bi
21.1808	28.2912	23.6311		27.2083	38.2296	29.1957
27.1202	43.3921	38.1276		28.4145	58.4029	34.912
15.7396	33.3069	26.2545		36.3101	60.6153	46.1881
16.6819	40.2192	30.0487		27.6475	57.2391	36.4795
16.7155	20.7835	17.7069		30.4122	45.4635	34.9215
17.5066	19.757	18.6377		21.1225	45.1008	37.2887
10.2358	25.9379	17.0132		22.0961	48.0144	35.4538
12.3023	31.7695	27.1061		26.168	59.9516	36.0952
18.6999	34.881	19.0477		32.2465	42.7401	40.0883
14.1137	15.2875	15.6387		18.2266	34.4259	25.9767
13.4289	22.8506	18.4393		25.1296	58.2221	44.365
8.08917	19.3466	19.0964		14.8274	21.0809	15.8608
7.53936	17.5684	8.96842		15.9093	19.8716	17.3244
14.5494	16.6509	14.8234		15.0702	24.1351	16.0085
8.64219	18.1901	16.7773		13.0816	16.7291	13.9415

## Sheet: EntropyAP
EntropyAP
Female
SOT1-N	SOT1-Uni	SOT1-Bi		SOT5-N	SOT5-Uni	SOT5-Bi
0.113283	0.133454	0.162275		0.055948	0.0301349	0.0284578
0.0941733	0.0968032	0.141997		0.0374513	0.0385781	0.03575
0.13828	0.200395	0.232133		0.0925152	0.089927	0.0738114
0.186678	0.190875	0.187289		0.0862963	0.0785242	0.0782995
0.189041	0.252851	0.300119		0.0951487	0.0906679	0.0561857
0.115743	0.141448	0.209237		0.0688969	0.0520287	0.0418077
0.11057	0.111366	0.134749		0.0694524	0.0508813	0.0432058
0.135621	0.216235	0.329141		0.0620946	0.0546854	0.0433697
0.0757116	0.110441	0.236646		0.0855672	0.0626443	0.0510627
0.208302	0.250799	0.264595		0.0912407	0.0773365	0.0610862
0.0984234	0.108933	0.130366		0.0653939	0.05114	0.0439037
0.111562	0.122109	0.171094		0.113393	0.0830277	0.0715979
0.15076	0.175845	0.177145		0.073349	0.0586097	0.0450141
0.10539	0.114521	0.200703		0.061063	0.0594164	0.0537099
0.183168	0.236339	0.232458		0.0547915	0.0399588	0.0358457
Male
SOT5-N	SOT5-Uni	SOT5-Bi		SOT5-N	SOT5-Uni	SOT5-Bi
0.141548	0.117174	0.115353		0.0942497	0.0880689	0.0828845
0.171841	0.135125	0.148584		0.104626	0.0825002	0.0732168
0.129464	0.185704	0.200897		0.0815276	0.0718202	0.0658838
0.132162	0.158455	0.16838		0.0910594	0.0800057	0.0609748
0.0796745	0.122776	0.144462		0.0841826	0.0711224	0.0639368
0.0818916	0.0967663	0.10033		0.0533365	0.046168	0.0357579
0.098154	0.132388	0.136196		0.0849249	0.0637579	0.0550805
0.121584	0.127078	0.131002		0.0533133	0.0495761	0.0325061
0.0687113	0.0707952	0.0713403		0.0883994	0.0829195	0.0796352
0.103685	0.126591	0.150926		0.0867178	0.0712536	0.0647498
0.102418	0.121059	0.138275		0.0742204	0.0534024	0.0532967
0.17007	0.179084	0.195466		0.0816695	0.0789427	0.0615831
0.072247	0.076122	0.088546		0.038546	0.034658	0.026522
0.0916963	0.101308	0.111047		0.0572958	0.0438041	0.0442839
0.0533171	0.139395	0.162185		0.029334	0.025987	0.0245365

## Sheet: EntropyML
EntropyML
Female
SOT1-N	SOT1-Uni	SOT1-Bi		SOT5-N	SOT5-Uni	SOT5-Bi
0.123665	0.412509	0.230388		0.178384	0.145906	0.121998
0.178176	0.33376	0.21773		0.11399	0.0791344	0.0709263
0.146943	0.276129	0.168071		0.176826	0.169906	0.108326
0.168	0.284457	0.23806		0.155535	0.114005	0.0863426
0.188586	0.251912	0.217305		0.174417	0.13556	0.123866
0.205634	0.378439	0.307606		0.147484	0.117512	0.0810176
0.141952	0.203132	0.188152		0.156834	0.10744	0.0832892
0.135621	0.329141	0.216235		0.146854	0.133697	0.120946
0.104957	0.176548	0.135384		0.145927	0.132793	0.08151
0.292219	0.327674	0.307623		0.204676	0.198682	0.163454
0.183195	0.489557	0.31547		0.194409	0.144434	0.104673
0.18778	0.456183	0.25914		0.1841	0.167291	0.136253
0.183195	0.489557	0.31547		0.194409	0.144434	0.104673
0.25394	0.43865	0.25704		0.17797	0.16261	0.14014
0.129895	0.401026	0.327811		0.260137	0.182637	0.158286
Male
SOT5-N	SOT5-Uni	SOT5-Bi		SOT5-N	SOT5-Uni	SOT5-Bi
0.0459375	0.0607764	0.0589256		0.0760855	0.0873116	0.0825292
0.054342	0.077406	0.059104		0.07717	0.139447	0.094731
0.0502719	0.0705895	0.0429442		0.0579925	0.0822084	0.0655504
0.0412739	0.0750335	0.0863511		0.0610593	0.0831166	0.0750272
0.0586665	0.0646135	0.0830442		0.0751631	0.132918	0.0765472
0.0974197	0.115754	0.177346		0.0938594	0.118775	0.111669
0.108675	0.151145	0.187547		0.0858939	0.14477	0.0872137
0.0676052	0.0892995	0.126615		0.0776662	0.137559	0.11544
0.0714212	0.096328	0.104813		0.0796352	0.0883994	0.0829195
0.103904	0.104382	0.129076		0.0432147	0.0775529	0.065455
0.0718747	0.114161	0.131363		0.0478179	0.106937	0.0694304
0.0634498	0.069809	0.0806749		0.101126	0.129902	0.102874
0.0523259	0.068074	0.13508		0.0583128	0.0751136	0.0708488
0.1091	0.142673	0.184728		0.0418648	0.178354	0.108461
0.0733787	0.082082	0.155775		0.0673695	0.126866	0.111308
